# Supplementary material for: APIS: accurate prediction of hot spots in protein interfaces by combining protrusion index with solvent accessibility
Source: BMC Bioinformatics. 2010 Apr 8;11:174. doi: 10.1186/1471-2105-11-174 (PMC2874803; doi:10.1186/1471-2105-11-174)
Supplement: Additional file 3 — Physicochemical features. Values of the ten physicochemical features are contained in this file. [file 1471-2105-11-174-S3.XLS]

## Sheet: Sheet1
Residue	Number of atoms	Number of electrostatic charge	Number of potential hydrogen bonds	Hydrophobicity	Hydrophilicity	Propensity	Isoelectric points	Mass	Expected number of contacts within 14 Å sphere	Electron-ion interaction potential
A	5	0	2	0.25	3	-0.17	6.11	71.1	-0.22	0.0373
C	6	0	2	0.04	-1	0.43	6.31	103.1	4.66	0.0829
D	8	-1	4	-0.72	3	-0.38	5.945	115.1	-4.12	0.1263
E	9	-1	4	-0.62	3	-0.13	5.785	129.1	-3.64	0.0058
F	11	0	2	0.61	-2.5	0.82	5.755	147.2	5.27	0.0946
G	4	0	2	0.16	0	-0.07	6.065	57	-1.62	0.005
H	10	0	4	-0.4	-0.5	0.41	5.565	137.1	1.28	0.0242
I	8	0	2	0.73	-1.8	0.44	6.04	113.2	5.58	0
K	9	1	2	-1.1	3	-0.36	5.61	128.2	-4.18	0.0371
L	8	0	2	0.53	-1.8	0.4	6.035	113.2	5.01	0
M	8	0	2	0.26	-1.3	0.66	5.705	131.2	3.51	0.0823
N	8	0	4	-0.64	0.2	0.12	5.43	114.1	-2.65	0.0036
P	7	0	2	-0.07	0	-0.25	6.295	97.1	-3.03	0.0198
Q	9	0	4	-0.69	0.2	-0.11	5.65	128.1	-2.76	0.0761
R	11	1	4	-1.76	-0.5	0.27	5.405	156.2	-0.93	0.0959
S	6	0	4	-0.26	0.3	-0.33	5.7	87.1	-2.84	0.0829
T	7	0	4	-0.18	-0.4	-0.18	5.595	101.1	-1.2	0.0941
V	7	0	2	0.54	-1.5	0.27	6.015	99.1	4.45	0.0057
W	14	0	3	0.37	-3.4	0.83	5.935	186.2	5.2	0.0548
Y	12	0	3	0.02	-2.3	0.66	5.705	163.2	2.15	0.0516
